# Supplementary material for: Digestibility of black soldier fly larvae (Hermetia illucens) fed to leopard geckos (Eublepharis macularius)
Source: PLoS One. 2020 May 11;15(5):e0232496. doi: 10.1371/journal.pone.0232496 (PMC7213736; doi:10.1371/journal.pone.0232496)
Supplement: S1 Appendix — (XLSX) [file pone.0232496.s001.xlsx]

## Sheet: Day -50 and -35 bloodwork
Gecko ID	Group #	weight (g)	AST (U/L)	BA (UMOL/L)	CK (U/L)	UA (MG/DL)	GLU (MG/DL)	CA++ (MG/DL)	PHOS (MG/DL)	TP (G/DL)	ALB (G/DL)	GLOB (G/DL)	K+ (MMOL/L)	NA+ (MMOL/L)	Hemolysis/ Lipemia	MSU vit A (ng/ml) Day -50
KB-04	1	43.7	100	<35	1129	2.2	158	12.6	4.3	4.7	1.2	3.5	6.7	142	H:1	<50
KB-07	1	35.9	36	<35	171	1.9	180	15.7	4.2	6.3	2.1	4.2	6.5	157		Could not collect blood
KB-09	1	47.4	47	<35	151	3.2	169	12.7	4.4	4.5	1.3	3.2	5.8	143		<50
KB-10	1	54.3	92	<35	3073	1.5	146	12.4	3.8	4.4	1.5	2.9	5.9	143	H:2, L:1, green	<50
KB-15	1	65.8	30	<35	83	4.5	175	15	3.6	7	2.2	4.7	4.9	149	L:2	<50
KB-20	1	51.1	53	<35	431	4	162	14.5	3.2	6.5	2	4.5	4.9	148	H:1	Could not collect blood
CB-03	1	60.8	55	<35	462	3.9	166	15.6	3.6	6.9	1.8	5.1	4.5	146	L:1	Replacement gecko, Blood for vit A not taken
CB-12	1	49.8	51	<35	702	3.7	161	15.2	3.7	6.6	1.8	4.8	4.8	146	L:1	Replacement gecko, Blood for vit A not taken
KB-01	2	72.2	60	<35	454	3	165	14.1	3.7	6.5	1.7	4.8	5.5	149	H:1	<50
KB-05	2	52.7	44	<35	333	3.3	163	13	3	5.1	1.4	3.7	4.8	143		Could not collect blood
KB-06	2	30.4	38	<35	281	1.3	149	12.3	4	4.8	1.7	3.1	5.1	141		Could not collect blood
KB-08	2		57	<35	1357	1.8	147	13.6	3.6	5.8	1.6	4.3	5.2	140		Could not collect blood
KB-14	2	51.6	49	<35	419	6.3	187	>16	5.1	7.1	2.1	5	4.9	154	H:1, L:3	<50
KB-16	2	55.2	58	<35	461	5	173	14.2	3.1	5.5	1.7	3.8	5.3	147	H:1, L:3	<50
KB-22	2	35.5	82	<35	1406	5.2	192	14.1	5.1	5.7	2.2	3.5	4.7	146	L:2	<50
CB-10	2	55.4	29	<35	338	2.6	167	15.5	4	6.2	2.2	4	4.4	146	L:3	Replacement gecko, Blood for vit A not taken
KB-02	3	57.2	55	<35	1665	3	168	14.8	3.1	7	1.9	5.1	4.7	156	H:1	<50
KB-03	3	36.1	46	<35	636	1.5	175	14.4	3.7	6	2.2	3.9	4.7	149		Could not collect blood
KB-11	3	39.6	78	<35	917	4.4	161	14.1	4.7	4.8	1.6	3.2	5.8	152	H:1, L:2	<50
KB-12	3	64.3	55	<35	227	0.9	141	13.6	3.2	5.2	1.4	3.7	5.3	151	H:2	<50
KB-17	3	53	34	<35	153	3.6	162	14.1	3	6.3	1.9	4.5	5	145	H:1, L:1	Could not collect blood
KB-21	3	71.4	27	<35	273	4.7	177	15.3	4	6.8	2	4.7	5.8	159	L:1	<50
KB-23	3	40.4	45	<35	483	5.4	199	14.6	4.4	5.9	1.9	4	5.3	157		<50
CB-15	3	49.2	90	<35	1035	4	153	12.5	3.1	4.8	1.4	3.4	4.7	138		Replacement gecko, Blood for vit A not taken

## Sheet: Day 35 bloodwork
Gecko #	weight	Group	Hemolysis/Lipemia	AST (U/L)	BA (UMOL/L)	CK (U/L)	UA (MG/DL)	GLU (MG/DL)	CA++ (MG/DL)	PHOS (MG/DL)	TP (G/DL)	ALB (G/DL)	GLOB (G/DL)	K+ (MMOL/L)	NA+ (MMOL/L)
KB-04	41.9	1		39	<35	325	3.9	168	12.5	4.2	4.6	1.1	3.5	5.1	135
KB-07	35.1	1		77	<35	813	4.6	206	13.9	3.2	6.6	1.9	4.7	4	138
KB-09	46.3	1		20	<35	191	3.6	145	12.3	3.6	4.9	1.3	3.6	5.3	133
KB-10	54.7	1	H:2, L:1	89	<35	860	1.8	174	13.3	3.5	5.3	1.5	3.8	5	139
KB-15	71.6	1	H:1, L:1	67	<35	1235	7.3	151	13.6	4.1	5.6	1.7	4	5.2	142
KB-20	51	1	H:1	50	<35	288	2.8	180	12	3.3	4.8	1.3	3.6	4.9	139
CB-03	66.4	1	L:3	36*	<35	0*	4.4	177	15.5*	3.5	5.1	1.5	3.6	3.9	142
CB-12	49.6	1	H:1, L:1	70	<35	712	4.5	164	13.9	3.1	5.5	1.6	4	5.5	144
KB-01	73.5	2		43	<35	557	3.2	194	12.9	3.3	5.5	1.6	3.9	4.3	139
KB-05	53.8	2		37	<35	413	5.4	193	12.1	3.4	4.6	<1		4.6	135
KB-06	35.7	2	H:3, L:3	191	<35	1771	4.6	160	13.1*	5.3	4.4	1.3	3	8.3*	138
KB-08	48.9	2	L:1	36	44	683	1.8	154	12.4	2.9	5.4	1.6	3.8	4.7	137
KB-14	46.3	2		52	<35	47	2.7	141	13.7	3.7	5.7	1.5	4.3	5.4	139
KB-16	53.2	2		56	<35	193	2.6	150	13.1	3.4	5.4	1.3	4.1	5.3	139
KB-22	34.3	2	H:1	78	<35	279	3.2	156	13.2	3.4	4.8	1.4	3.5	4.9	139
CB-10	61.2	2	H:1	59	<35	2588	3.7	142	11.1	3.6	3.2	1	2.2	5.4	138
KB-02	56.5	3	L:1	39	<35	1318	5.1	170	14.7	3.7	6	1.7	4.2	2.8	147
KB-03	31.6	3	H:2	87	<35	1153	3.7	124	13.6	2.5	6.1	2.2	3.9	4.7	141
KB-11	43.3	3	H:2	99	<35	1081	2.6	176	11.4	5.8	3.9	1.3	2.6	6	136
KB-12	62.5	3	H:2	72	<35	2337	2	147	12.2	3.9	4.5	1.3	3.1	5.5	139
KB-17	53.5	3	L:1	23	<35	68	6.1	155	12.1	2.5	5.2	1.4	3.8	4.5	136
KB-21	73.7	3	H:3	114	<35	8999*	2.9	135	13.9	4.1	5.6	1.8	3.8	6.7	141
KB-23	39.3	3	L:1	96	<35	549	5	155	12.1	3.8	4.8	1.3	3.5	5.4	137
CB-15	55.2	3		unable to draw enough blood

## Sheet: Day 105+ bw-liver-necropsy
Gecko #	Group	MSU serum vit A (ng/ml)	Ttoal blood volume	MSU liver vit A (ug/g)	Liver weight	Euthanized (1=yes, 2=no)	necropsy results
CB-03	1	36	1.1	26.13	0.24	2
CB-12	1	37	1	10.92	0.59	2
KB-04	1	21	0.9	14.47	0.22	2
KB-07	1	39	1	42.02	0.22	1	renal tubular necrosis, hepatic lipidosis, cryptosporidium positive plus oxyurids, no squamous metaplasia
KB-09	1	<50	0.5	40.01	0.2	1	Intestinal parasitism (protozoa (trichomonads? Or crypto?), hepatic lipidosis, renal tubular necrosis, no squamous metaplasia
KB-10	1	26	1.4	9.97	0.26	1	intestines: mild to mod lymphoplasmacytic enteritis (culture- Staph pseudintermedius and Enterococcus spp.), organisms not observed but pooled fecal sample (7,9,10) is positive for crypto, squamous metaplasia not observed
KB-15	1	43	1.4	15.46	0.29	2
KB-20	1	32	1.1	77.98	0.19	2
CB-10	2	<50	0.4	14.5	0.3	2
KB-01	2	33	1.5	26.75	0.24	2
KB-05	2	<50	0.8	2.9	0.084	1	moderate lymphoplasmacytic enteritis with heterophils/eosinophils, stomatitis- mild to mod, pulmonary xanthomatosis, mild hepatic vacuoles, no parasites, no squamous metaplasia
KB-06	2	<50	0.7	31.62	0.19	2
KB-08	2	<50	0.7	31.93	0.21	2
KB-14	2	<50	0.8	51	0.19	2
KB-16	2	<50	0.5	22.42	0.1	1	emaciation, mild multifocal stomatitis, no squamous metaplasia, no parasites
KB-22	2	<50	1	40.69	0.13	2
CB-15	3	<50	0.7	17.86	0.18	2
KB-02	3	32	1.3	5.93	0.3	2
KB-03	3	NA	0.5	8.02	0.268	1	lymphoplasmacytic enteritis with heterophils and eosinophils, confirmed protozoa (crypto) on slide and fecal float, hepatic lipidosis (marked), moderate to marked stomatitis, emaciation, no squamous metaplasia
KB-11	3	34	1.1	14.85	0.16	2
KB-12	3	20	1.2	14.22	0.16	2
KB-17	3	<20	1.2	9.98	0.24	2
KB-21	3	23	1.3	28.03	0.377	2
KB-23	3	<50	1	61.35	0.132	1	emaciation, mild to moderate stomatitis, no squamous metaplasia, no parasites
		32
		34
		20
		20
		23

## Sheet: ophtho exams
gecko	group	Day 0 IOP OD (p setting)	Day 0 IOP OS (p setting)	comments	Day 118 IOP OD (D setting)	Day 118 IOP OD (P setting)	Day 118 IOP OS (D setting)	Day 118 IOP OS (P setting)	Day 118 mucoid discharge
KB01	2	3	5			1		1
KB02	3	4	3			2		3
KB03	3	5	6		5	2	10	2
KB04	1	4	4		9	7	8	6
KB05	2	1	3		9	6	10	5
KB06	2	4	2		9	6	10	5
KB07	1	3	5		8	3	9	3
KB08	2				9	1	10	2
KB09	1	4	7		8	1	8	2
KB10	1	5	6		8	5	9	4	mild; medial canthus, OU
KB11	3	6	4		6	5	10	9
KB12	3	6	2		4	1	6	2	mild; OU
KB14	2	9	8	head more restrained	9	5	10	6
KB15	1	3	3		8	6	8	5
KB16	2	2	5		10	2	10	4	mild, OU
KB17	3	6	6		9	6	10	4
KB20	1	3	4		8	5	10	5	mild; OD
KB21	3	6	4		9	5	9	5	mild, OS
KB22	2	2	2		11	3	8	3	mild, OS
KB23	3	6	6		6	4	9	3	mild, OD
CB3	1				12	4	14	5
CB10	2				8	5	10	5
CB12	1				7	3	9	6
CB15	3				10	3	11	6

## Sheet: larvae analyses
Larvae analyses	% Moisture	% DM	% CP (DM)		% Crude Fat (DM)	% Ash (DM)	% Calcium (DM)	% Phosphorus (DM)	% Mg (DM)	% Potassium (DM)	% Na (DM)	PPM Iron (DM)	PPM Zinc (DM)	PPM Copper (DM)	PPM Manganese (DM)	PPM Molybdenum (DM)	% Sulfur (DM)	%TDN	DE Mcal/kg	ME Mcal/kg
	73	27	55.2		25.3	9.72	2.01	1.13	0.37	1.33	0.134	204	123	11	222	1.1	0.42	100	4.86	4.56
	72.3	27.7	53.9		25.1	9.16	2.04	1.14	0.37	1.33	0.129	199	123	11	227	1.3	0.42	101	4.87	4.57
	72.4	27.6	55		24.7	9.57	1.96	1.1	0.36	1.29	0.128	189	120	11	215	1.2	0.41	100	4.83	4.53
	71.9	28.1	55.6		22.7	9.9	2.03	1.1	0.36	1.32	0.125	194	125	11	221	1.2	0.42	97	4.72	4.4
	72.2	27.8	56.4		22.3	10.14	2.17	1.17	0.38	1.39	0.135	205	131	12	240	1.3	0.45	96	4.69	4.37
	71.2	28.8	54.1		23.4	9.79	2.12	1.11	0.36	1.34	0.124	195	126	11	230	1.2	0.43	98	4.75	4.45
	72.9	27.1	55.8		22.8	9.84	2.06	1.11	0.38	1.33	0.136	205	128	11	222	1.3	0.42	97	4.73	4.42
	73.4	26.6	56.1		22	9.94	2.1	1.13	0.39	1.34	0.139	203	129	11	224	1.2	0.43	96	4.68	4.36
	73.3	26.7	55.1		74.2	10.11	2.04	1.12	0.38	1.33	0.138	198	129	11	221	1.2	0.42	201	9.05	9.02
	71.9	28.1	56.5		21.6	10.02	2.12	1.17	0.39	1.34	0.132	204	137	11	229	1.2	0.43	95	4.66	4.34
	71.6	28.4	57.2		21.2	9.64	2.23	1.2	0.4	1.39	0.134	209	135	11	243	1.3	0.44	95	4.65	4.33
	71.9	28.1	55.3		21.3	10.24	2.25	1.17	0.39	1.37	0.133	209	131	11	248	1.3	0.44	95	4.63	4.31
	73.7	26.3	56.6		8.6	9.69	2.14	1.17	0.39	1.34	0.142	200	132	11	225	1.4	0.42	79	3.99	3.6
	73	27	56.2		21.9	9.59	2.15	1.15	0.39	1.33	0.137	197	132	11	228	1.2	0.42	96	4.69	4.37
	73.9	26.1	56.1		21.4	9.89	2.21	1.19	0.4	1.37	0.144	206	135	11	236	1.1	0.43	95	4.65	4.33
	72.3	27.7	57.2		21.1	9.96	2.24	1.18	0.41	1.37	0.137	209	136	11	244	1.4	0.43	94	4.63	4.31
	71.9	28.1	57.2		21.6	9.13	2.21	1.18	0.4	1.34	0.134	199	138	11	240	1.2	0.44	96	4.69	4.38
	72.8	27.2	56.4		20.1	10.43	2.22	1.2	0.42	1.39	0.141	218	138	12	239	1.2	0.44	93	4.56	4.23
	73.2	26.8	56		23.3	9.97	2.13	1.13	0.39	1.35	0.137	205	130	11	231	1.3	0.43	97	4.75	4.44
	73.6	26.4	56.8		22.8	9.79	2.16	1.18	0.4	1.36	0.14	203	137	11	232	1.2	0.44	97	4.73	4.42
	73.6	26.4	56.7		5.3	9.8	2.12	1.15	0.39	1.33	0.138	202	129	11	226	1.3	0.43	75	3.8	3.4
	72.4	27.6	56.9		20.4	10.54	2.16	1.18	0.42	1.38	0.134	222	137	12	231	1.2	0.43	93	4.57	4.25
	71.8	28.2	56.8		21.1	9.72	2.26	1.18	0.41	1.39	0.134	216	136	12	244	1.3	0.44	95	4.64	4.32
	71.1	28.9	56.2		22.3	9.74	2.13	1.12	0.39	1.3	0.124	196	128	11	239	1.2	0.42	96	4.7	4.39
Averages	72.5542	27.4458	56.0542		23.1875	9.84667	2.13583	1.1525	0.389167	1.34792	0.134542	203.625	131.042	11.1667	231.542	1.24167	0.429167	99.0417	4.81333	4.50417
Vitamin A analyses	mcg/kg
Gut loaded BSF A (8.14.18)	1122
Gut loaded BSF B (8.14.18)	990
gut loaded BSF C (9.7.18)	726
gut loaded BSF D (9.14.18)	924
gut loaded BSF E (9.14.18)	986
gut loaded BSF F (9.14.18)	1510
gut loaded BSF G (9.14.18)	1320
gut loaded BSF H (9.14.18)	608
gut load diet A (8.14.18)	44286
gut load diet B (8.14.18)	46794
gut load diet C (9.7.18)	24948
gut load diet D (9.14.18)	14982
control BSF A (8.14.18)	95
control BSF B (8.14.18)	7.9
control BSF (5.18)	10
control BSF (5.18)	29.8
control BSF (5.18)	10
control BSF (5.18)	10
control BSF (5.18)	10
control BSF (5.18)	10

## Sheet: total food intakes
	3% BW														5% BW									***					euthanized 4
Offered	7.4.18	7.6.18	7.9.18	7.11.18	7.13.18	7.16.18	7.19.18	7.22.18	7.24.18	7.26.18	7.28.18	7.31.18	8.2.18	8.4.18	8.28.18	8.30.18	9.1.18	9.4.18	9.6.18	9.9.18	9.11.18	9.13.18	10.4.18	10.6.18	10.9.18	10.11.18	10.23.18	10.26.18	10.29.18	10.31.18	11.2.18	11.4.18	11.7.18	11.9.18	11.12.18	11.14.18	11.16.18	11.19.18
Group 1	11.9	12	12	12.7	12.2	12.1	12.1	15.9	20.1	20.2	20.35	19.5	20.45	20.55	21.2	21.2	21.2	20.8	20.6	21	21	20.9	21	20.4	21	21	21.4	21.1	21.1	21.1	21.1	21.1	21.1	20.4	20.4	20.4	18.7	20.4
Group 2	11.7	11.85	12	12	12	11.85	11.9	16.35	19.65	19.5	20.05	19.85	20.2	20.25	20.7	20.7	20.8	20.6	20.5	20.5	20.5	20.3	20.3	19.7	20.3	20.3	20.5	20.3	16.1	16.1	16.1	16.1	16.1	16.7	16.7	16.7	14.6	16.7
Group 3	12	12.2	12.05	12	11.95	12	12.1	16	19.25	18.1	20.2	19.9	20.4	20.5	21.2	21.2	21.3	21.2	21	21.2	21.2	21.6	21.2	17.5	20.8	20.8	21.5	21.5	18.1	18.1	18.1	18.1	18.1	18.4	18.4	18.4	16.7	18.4
Eaten
Group 1	8.896	8.309	7.591	10.478	10.305	10.622	9.501	12.491	15.448	12.944	12.761	12.411	14.149	11.051	10.717	10.625	8.8833	13.755	10.832	10.617	10.994	11.474	10.36	8.63	9.97	8.23	8.19	10.76	7.39	9.51	8.89	10.29	6.62	8.12	12.53	4.3	4.51	6.19
Group 2	5.1	7.994	8.835	9.785	9.202	9.463	9.541	13.251	15.043	11.498	11.813	13.483	8.997	9.454	5.786	9.036	12.779	15.3975	5.867	8.2635	11.497	8.532	10.63	10.31	11.65	6.4	10.31	13.79	12.47	5.52	11.08	8.84	6.81	7.37	9.47	2.32	3.07	4.82
Group 3	3.673	5.688	8.181	6.718	7.279	6.485	8.459	9.904	14.21	9.545	12.064	12.16	11.25	11.627	11.9	9.736	11.4997	10.3417	11.1945	12.2602	14.621	10.196	7.476	9.24	14.73	7.54	11.25	13.89	10.93	10.46	8.98	14.1	12.06	12.79	12.6	5.15	4.51	9.35
% eaten
Group 1	74.76	69.24	63.26	82.5	84.47	87.79	78.52	78.56	76.86	64.08	62.71	63.65	69.19	53.78	50.55	50.12	41.9	66.13	52.58	50.56	52.35	54.9	49.33	42.3	47.48	39.19	38.27	50.995	35.02	45.07	42.13	48.77	31.37	39.8	61.42	21.08	24.12	30.34
Group 2	43.59	67.46	73.63	81.54	76.68	79.86	80.18	81.05	76.55	58.96	58.92	67.92	44.54	46.69	27.95	43.65	61.44	74.75	28.62	40.31	56.08	42.03	52.36	52.34	57.39	31.53	50.29	67.93	77.45	34.29	68.82	54.91	42.3	44.13	56.71	13.89	21.03	28.86
Group 3	30.61	46.62	67.89	55.98	60.91	54.04	69.91	61.9	73.82	54.12	59.72	61.11	59.07	56.72	56.13	45.92	53.99	48.78	53.31	57.83	68.97	47.2	35.26	52.8	70.82	36.25	52.33	64.6	60.39	57.79	49.61	77.9	66.63	69.51	68.48	27.989	27.01	50.82					Total vit A ingested (mcg)	Total vit A ingested per gram BW (mcg/g)
																																							Total grams eaten			Avg. vit A amount (mcg/g)
eaten	7.4.18	7.6.18	7.9.18	7.11.18	7.13.18	7.16.18	7.19.18	7.22.18	7.24.18	7.26.18	7.28.18	7.31.18	8.2.18	8.4.18	8.28.18	8.30.18	9.1.18	9.4.18	9.6.18	9.9.18	9.11.18	9.13.18	10.4.18	10.6.18	10.9.18	10.11.18	10.23.18	10.26.18	10.29.18	10.31.18	11.2.18	11.4.18	11.7.18	11.9.18	11.12.18	11.14.18	11.16.18	11.19.18		Group #	Avg weight				Liver vit A	Day0 to Day 35 grams eaten
KB01	0	1.735	1.853	1.9	1.867	2	1.976	2.9	2.286	2.031	2.439	2.659	2.4	1.117	0.6	1.953	2.467	2.775	0.095	2.018	2.09	2.02	1.575	1.8	2.78	1.75	2.4	2.53	3.02	0.98	2.81	2.18	2.04	1.95	2.31	0.41	0.13	0	69.846	2	72.7267	0.835	58.3214	0.801926	26.75	27.163
KB02	1.02	0.55	1.28	1.061	1.231	0.744	1.473	1.354	2.178	1.632	1.344	1.115	1.639	0.96	1.3	0.1	1.645	1.255	1.792	1.348	1.989	0.99	0.896	1.76	1.63	2.3	1.74	2.25	1.87	2.36	2.6	2.26	2.7	2.54	2.09	0.4	1	1.97	58.366	3	57.24	0.051	2.97667	0.0520032	5.93	17.581
KB03	0.167	0	0	0.122	0.244	0	0	0	0	0.25	0	0	0.8	0	0	0	0.265	0.747	0.1875	0	0.945	0	0.1	0	0.1	0.1	0	0.2											4.2275	3	32.0929	0.051	0.215602	0.00671808	8.02	1.583
KB04	1.067	0.831	1.2	1.2	1.192	1.2	1.2	1.477	2	1.789	1.633	1.4	0.988	1.181	1.913	1.742	0.275	1.729	1.917	1.68	0.822	0.6	1.62	1.16	0.99	1.2	0.6	1.78	0.31	0.94	1.66	0.73	1.1	1.2	2.2	0	0.63	1.62	46.776	1	42.84	0.835	39.058	0.911717	14.47	18.358
KB05	1.227	1.55	1.5	1.5	1.5	1.5	1.5	2.1	2.7	2.7	2.7	2.7	1.755	2.455	0.4	1.255	2.058	0.978	0.982	0.9375	1.379	1.38	0.81	0.12	0.1	0.48	0.29	1.22											39.7765	2	49.4933	0.835	33.2134	0.671068	2.9	27.387
KB06	0.113	0.667	1.05	1.1	1.1	1	1	1.5	1.493	1.493	1.65	1.6	1.7	2.7	2	2	2.1	1.105	1.575	0.945	1.373	0.613	1.84	1.69	1.78	1.7	1.2	1.6	2.3	2.09	2.08	1.99	2	1.73	2.07	0.87	0.84	1.3	56.957	2	39	0.835	47.5591	1.21946	31.62	18.166
KB07	0	0.092	0	0.7	0.33	0.338	0	0	1.247	0.956	1.7	1.7	1.177	1.157	0.34	0	0.5	1.486	0.8	1.7	1.7	1.4	0	0.12	0.23	1.7	1	0	0.09	0.66	1.36	0.11	0	0	1.36	0	0	0.6	24.553	1	34.68	0.835	20.5018	0.591169	42.02	9.397
KB08	0.56	1.027	0.862	1.292	1.4	1.313	1.283	1.711	1.6	0.914	1.371	1.635	0.789	1.136	0.288	1.195	1.458	2.5	0.769	1.042	1.518	1.5	1.36	1.65	1.95	0.3	1.39	1.5	2.04	1.56	1.41	1.67	1.49	0.29	1.07	0.83	0.23	0.93	46.833	2	50.06	0.835	39.1056	0.781174	31.93	16.893
KB09	1.283	1.138	1.4	0.8	1.292	1.4	1.283	1.867	1.816	1.84	1.8	1.65	1.853	0.9	2.095	2.09	2.108	1.853	0.8	1.505	2.031	1.596	1.44	1.75	1.68	1.28	1.81	1.52	1.33	1.89	1.89	1.79	1.14	1.81	2	1.05	1.38	1.56	59.72	1	43.9867	0.835	49.8662	1.13367	40.01	20.322
KB10	1.029	0.608	0.738	1.486	1.6	1.6	1.6	0.656	1.878	1.76	0	0.769	1.2	0.9	1	0.324	0.7448	0.9	0.772	0.108	0.933	1.08	0.23	0.25	1.35	0.1	0.43	0.9	0.34	1.09	1.04	1.96	1.2	1.35	2.25	0.24	0.12	0.42	34.9558	1	54.0333	0.835	29.1881	0.540187	9.97	15.824
KB11	1.2	1.2	1.1	1.1	1.1	1.2	1.2	2	2	2	2.05	2.1	2.1	1.838	2.215	1.344	2.4	1.2	1.4	2.4	2.32	1.944	2.17	1.95	2.49	0.4	1.48	1.8	1.04	1.3	1.5	1.06	2.32	2.41	2.7	0.3	0	2.23	62.561	3	46.0733	0.051	3.19061	0.0692507	14.85	22.188
KB12	0.3	0.724	0.76	1.44	1.35	0.739	0.335	0.556	0.776	0.8	1.071	1.179	1.957	0.923	0.729	0.5	0.9117	1.1367	2.71	1.963	0.827	1.464	0.41	1.93	3	0.41	1.32	0.68	2.07	0.7	1.55	2.72	1.94	1.37	2	0	0.4	2.87	46.5214	3	61.8667	0.051	2.37259	0.0383501	14.22	12.91
KB14	0	0.25	0	0.2	0.346	0	0.115	0.533	0.233	0.109	0.111	0.3	0.126	0	0.9167	1.742	2.09	2.2	0.846	0.524	1.76	0.917	1.05	1.63	1.7	0.84	1.53	1.77	1.53	0.38	0.95	0.76	0.22	0.9	1.39	0	0.12	1.16	29.2487	2	46.4533	0.835	24.4227	0.525746	51	2.323
KB15	1.5	1.667	0.853	1.8	1.882	2	1.412	2.291	1.589	1.943	2.503	2.374	2.671	2.267	0.947	1.362	1.0125	1.3125	2.3	1.697	2.1	1.668	2.44	2.23	2.14	0.72	1.36	2.9	1.99	1.06	0.98	2.78	1.33	1.99	1.8	1.2	1.52	0	65.591	1	70.1933	0.835	54.7685	0.780252	15.46	26.752
KB16	1.6	1.333	1.65	1.493	1.6	1.55	1.5	2.007	2.7	1.558	1.142	1.733	0.91	0.643	0.208	0	1.04	1.705	0.9	1.304	0.172	0.104	0.49	0	0.11	0	0.57	0.4											28.422	2	50.6714	0.835	23.7324	0.468358	22.42	21.419
KB17	0.32	0.4	0.3	1.038	0.625	0.429	1.371	0.444	2.08	0.865	0.791	2	1.69	1.486	1.446	1.736	2.278	1.2	0.4	1.35	1.688	0.931	0.975	0.11	1.56	1.04	1.77	2.22	2.3	1.3	1.25	2.12	2.07	2.26	1.32	0.77	1.9	1.29	49.123	3	53.2267	0.051	2.50527	0.047068	9.98	13.839
KB20	0.817	1.128	0.446	1.154	1.269	0.964	1.5	1.6	1.418	1.325	1.404	1.838	1.5	1.114	1.639	1.8	0	2.487	0	1.583	1.463	0.926	1.67	0.36	1.74	1.7	1.52	1.5	1.4	1.3	0.42	1.36	1.44	0.63	1.61	1.14	0.57	0.91	46.645	1	51.2267	0.835	38.9486	0.760318	77.98	17.477
KB21	0.323	0.764	2.1	0.117	0.774	0.773	1.48	2.1	2.687	1.841	2.734	2.366	1.029	2.52	2.67	2.28	2.418	0.57	1.205	0.8212	3.116	1.767	0.3	2	3.19	1.36	3.44	3.14	2.65	2.3	1.7	3.4	0.49	2.43	3.51	3.2	1.02	0	70.5852	3	73.8933	0.051	3.59985	0.0487168	28.03	21.608
KB22	0	0.085	0.22	0.6	0.22	0.4	0.367	0	1.247	0	0.106	0.7	0.567	0.243	0.2	0.6	0.224	0.3789	0.7	0	1.516	1.267	1.88	1.6	1.47	1.05	1.8	1.75	1.31	0.2	1.77	0.86	0.95	0.4	1.65	0.11	1.04	0.22	27.7009	2	37.1667	0.835	23.1303	0.622339	40.69	4.755
KB23	0.343	0.6	1.091	0.455	0.455	1.1	1.1	0.95	1.889	0	1.474	0.8	0.235	1.2	1.14	1.176	0	1.52	0.6	1.478	0.836	0	0.9	0.19	0.9	0.19	0.09	1.23											21.942	3	38.4133	0.051	1.11904	0.0291316	61.35	11.692
CB03	1.8	1.62	1.8	1.56	1.44	1.62	1.688	2.5	3	2.027	1.789	1.7	3.2	2.56	0.276	0.9	2.059	1.803	1.943	0.309	1	2.549	0.7	0.75	0.9	0.45	0.5	0.09	0.39	0	0	0.1	0	0	0.35	0	0	0.32	43.693	1	66.32	0.835	36.4837	0.550115	26.13	28.304
CB10	1.6	1.347	1.7	1.7	1.169	1.7	1.8	2.5	2.784	2.693	2.294	2.156	0.75	2.16	1.173	0.291	1.342	1.65	0	1.493	1.689	0.731	1.14	1.82	1.76	0.28	1.13	3.02	2.27	0.31	2.06	1.38	0.11	2.1	0.98	0.1	0.71	1.21	55.102	2	62.3267	0.835	46.0102	0.73821	14.5	26.353
CB12	1.4	1.225	1.154	1.778	1.3	1.5	0.818	2.1	2.5	1.304	1.932	0.98	1.56	0.972	2.507	2.407	2.184	2.184	2.3	2.035	0.945	1.655	2.26	2.01	0.94	1.08	0.97	2.07	1.93	2.57	1.54	1.56	0.41	1.14	1.31	0.67	0.11	1.08	58.39	1	52.24	0.835	48.7556	0.933301	10.92	20.523
CB15	1.4	1.45	1.55	1.385	1.5	1.5	1.5	2.5	2.6	2.407	2.6	2.6	2.6	2.7	2.4	2.6	1.582	2.713	2.9	2.9	2.9	3.1	2.21	1.3	1.86	1.74	1.41	2.37	1	2.5	0.38	2.54	2.54	1.78	0.98	0.48	0.19	0.99	73.657	3	56.8267	0.051	3.75651	0.0661047	17.86	28.292

## Sheet: july digestibility
Diet Group	Food weight Totals (eaten in g)	%DM (avg)	DM weight ingested (g)	DM weight of feces (g)
1	156.957	0.2745	43.08	13.174
2	143.459	0.2745	39.38	13.575
3	127.243	0.2745	34.93	11.11
Fecal Analyses	%DM	%CP	%crude fat	%ash	%calcium	%phosphorus	%magnesium	%potassium	%sodium	Iron PPM	Zinc PPM	Copper PPM	Manganese PPM	Molybdenum PPM	%sulfur	%total nitrogen
Group 1-july	88	35	20.5	18.62	4.54	2.28	0.69	0.96	0.154	301	253	28	618	2.5	0.83	5.59
Group 2-july	87.1	34.2	24.2	15.56	4.36	2.02	0.61	0.66	0.098	249	229	23	614	2.1	0.74	5.47
Group 3-july	82.5	36.8	20.9	15.55	4.04	2.05	0.61	0.74	0.08	254	228	23	559	1.8	0.78	5.89
Group	DM digestibility	Crude Protein digestibility	crude fat digestibility	ash digestibility	calcium digestibility	phosphorus digestibility	magnesium digestibility	potassium digestibility	sodium digestibility	Iron digestibility	Zinc digestibility	Copper digestibility	Manganese digestibility	Molybdenum digestibility	sulfur digestibility
July group 1	0.694197	0.809058	0.72964	0.421728	0.349974	0.395027	0.457805	0.782204	0.64997	0.54879	0.409403	0.221592	0.185404	0.383461	0.408583
July group 2	0.655282	0.789679	0.640229	0.455266	0.296307	0.395809	0.459671	0.831211	0.748908	0.579241	0.397401	0.279226	0.0876856	0.416203	0.405612
July group 3	0.681935	0.791188	0.713313	0.497708	0.39837	0.434245	0.501449	0.825384	0.810875	0.603978	0.446422	0.334956	0.233629	0.538293	0.421925

## Sheet: nov digestibility
Diet Group	Food weight Totals (eaten in g)	%DM (avg)	DM weight ingested (g)	DM weight of feces (g)
1	78.35	0.2745	21.51	6.30885
2	71.77	0.2745	19.7	4.19868
3	100.93	0.2745	27.71	7.03611
Fecal analysis	% DM	% CP (DM)	% Crude Fat (DM)	% Ash (DM)	% Calcium (DM)	% Phosphorus (DM)	% Mg (DM)	% Potassium (DM)	% Na (DM)	% Iron (DM)	% Zinc (DM)	% Copper (DM)	% Manganese (DM)	% Molybdenum (DM)	% Sulfur (DM)	%TDN
Group 1- Nov	0.921	37.8	34.4	14.99	3.82	2.15	0.61	1.09	0.186	0.0266	0.0298	0.0026	0.0554	0.00021	0.85	6.05
Group 2- Nov	0.872	41.2	18.1	17.77	4.49	2.44	0.76	1.33	0.282	0.0367	0.0379	0.0034	0.0748	0.00025	0.94	6.6
Group 3- Nov	0.854	40.9	33.8	16.15	4.33	2.36	0.7	1.18	0.781	0.035	0.0304	0.0029	0.0634	0.00024	0.87	6.54
Group	DM digestibility	Crude Protein digestibility	crude fat digestibility	ash digestibility	calcium digestibility	phosphorus digestibility	magnesium digestibility	potassium digestibility	sodium digestibility	Iron digestibility	Zinc digestibility	Copper digestibility	Manganese digestibility	Molybdenum digestibility	sulfur digestibility
Nov-A	0.706702	0.802215	0.564875	0.553499	0.475427	0.452849	0.540269	0.762823	0.594523	0.617562	0.332802	0.306749	0.299623	0.503285	0.419098
Nov-B	0.786869	0.843348	0.833631	0.615369	0.551951	0.548773	0.583779	0.789702	0.553276	0.616573	0.383384	0.341232	0.312836	0.5703	0.533181
Nov-C	0.7461	0.814727	0.629866	0.583534	0.485226	0.480044	0.543271	0.777713	-0.473975	0.564354	0.410752	0.330576	0.3061	0.508543	0.485259
